# Supplementary material for: First Steps toward the Design of Peptides that Influence the Intracellular Palmitoylation Machinery
Source: Chembiochem. 2025 Apr 23;26(10):e202500218. doi: 10.1002/cbic.202500218 (PMC12117998; doi:10.1002/cbic.202500218)
Supplement: Supplementary file 1 — Supplementary Material [file CBIC-26-e202500218-s001.zip]

Archive with 2 entries (2 files):
- Cbic.202500218-sup-0001-suppdata-S1.pdf
- Video1_CBC_Neundorf.mov
